# Supplementary material for: Rational Engineering of a Brevinin-2 Peptide: Decoupling Potency from Toxicity Through C-Terminal Truncation and N-Terminal Chiral Substitution
Source: Antibiotics (Basel). 2025 Aug 1;14(8):784. doi: 10.3390/antibiotics14080784 (PMC12383088; doi:10.3390/antibiotics14080784)
Supplement: Supplementary file 1 [file antibiotics-14-00784-s001.zip]

Archive with 1 entries (1 files):
- antibiotics-3754521-supplementary.pdf
